# Supplementary material for: Reduced Levels of miR-145-3p Drive Cell Cycle Progression in Advanced High-Grade Serous Ovarian Cancer
Source: Cells. 2024 Nov 18;13(22):1904. doi: 10.3390/cells13221904 (PMC11592657; doi:10.3390/cells13221904)
Supplement: Supplementary file 1 [file cells-13-01904-s001.zip]

Archive with 1 entries (1 files):
- cells-3233048-supplementary.pdf
